# Supplementary material for: Depletion of skeletal muscle mass adversely affects long-term outcomes for men undergoing gastrectomy for gastric cancer
Source: PLoS One. 2021 Aug 19;16(8):e0256365. doi: 10.1371/journal.pone.0256365 (PMC8375973; doi:10.1371/journal.pone.0256365)
Supplement: S1 Table — (XLSX) [file pone.0256365.s001.xlsx]

## Sheet: S1 Table
number	gender	age	SMI	BMI	survival(m)	dead0,alive1	cancer death0	gastrectomy;partial1,total2	leak	major complication	blood loss	pT	pN	pStage	postoperative days
1	M	61	46.24	21.9	64	1	1	2	0	0	171	1	0	1	14
2	F	85	31.46	16.2	0	0	1	1	0	1	4000	4	0	2	5
3	F	79	49.54	27.1	0	0	1	1	0	1	50	3	1	2	13
4	F	75	41.45	20.4	1	0	1	2	0	0	250	3	0	2	16
5	F	78	50.46	42.5	1	0	1	1	1	1	1150	1	0	1	49
6	M	83	42.44	19.9	1	0	1	1	1	1	170	3	3	3	44
7	M	75	46.39	22.6	1	0	1	2	0	0	550	4	0	2	18
8	M	61	52.2	23.9	59	1	1	2	0	0	200	3	3	3	17
9	M	75	32.36	18.1	4	0	1	1	0	1	170	4	0	2	134
10	M	82	52.11	22.8	5	0	0	1	1	1	60	4	2	3	30
11	M	79	43.8	27.2	5	0	0	2	0	0	1170	4	1	3	13
12	M	63	47.61	25	59	1	1	2	1	1	320	4	0	2	91
13	M	63	57.34	23.5	53	1	1	2	0	0	80	4	1	3	14
14	F	61	36.36	21.7	34	1	1	2	1	1	120	3	1	2	46
15	M	78	36.66	19.3	5	0	1	1	0	0	25	1	0	1	16
16	M	79	41.26	20.3	6	0	0	2	0	0	720	4	3	3	13
17	M	79	35.2	21.7	6	0	1	2	0	1	190	4	2	3	77
18	M	56	45.64	24.5	60	1	1	1	0	0	330	3	0	2	14
19	F	45	39.83	22.1	58	1	1	1	0	0	130	1	0	1	12
20	F	69	40.42	23.4	76	1	1	2	0	0	140	1	0	1	14
21	F	62	29.18	20.4	60	1	1	1	0	0	300	3	0	2	14
22	M	82	47.49	22.9	6	0	1	1	0	0	13	1	0	1	12
23	F	78	37.71	22.7	6	0	1	1	0	0	60	1	0	1	12
24	M	58	53.06	26	17	0	0	2	0	0	450	3	3	3	19
25	F	70	35.48	20.5	58	1	1	1	0	0	20	1	0	1	14
26	M	74	56.97	28.8	68	1	1	1	0	0	120	1	0	1	29
27	M	70	49.47	21	60	1	1	2	0	0	180	1	0	1	14
28	M	81	33.64	17	7	0	0	1	0	0	80	1	0	1	14
29	F	74	39.23	24	60	1	1	1	0	0	30	1	0	1	13
30	M	66	44.3	21.8	66	1	1	2	0	0	140	1	0	1	12
31	F	72	34.72	21.5	60	1	1	1	0	0	80	3	2	3	11
32	M	84	38.27	20.6	7	0	0	2	0	0	475	4	3	3	14
33	F	47	44.69	20.1	60	1	1	1	0	0	70	1	0	1	11
34	M	73	35.23	20.3	64	0	1	1	1	1	1100	2	0	1	20
35	F	59	38.57	28.1	40	1	1	1	0	0	150	3	0	2	14
36	F	85	41.66	16.9	8	0	0	1	0	0	350	4	1	3	20
37	M	49	46.3	23.6	60	1	1	2	0	1	1530	4	2	3	22
38	F	59	31.77	19.4	98	1	1	1	0	0	90	1	0	1	12
39	F	47	33.87	18.7	60	1	1	1	0	0	155	1	0	1	32
40	M	54	53.68	21.5	74	1	1	1	0	0	52	1	0	1	10
41	M	59	42.47	22.3	106	1	1	1	0	0	250	1	0	1	14
42	F	69	31.47	17.9	60	1	1	1	0	0	35	1	0	1	14
43	M	87	48.32	18.5	8	0	0	1	0	0	300	3	2	3	9
44	F	43	35.9	16.5	60	1	1	1	0	0	50	1	0	1	11
45	M	68	51.38	23.5	78	1	1	2	0	0	220	4	3	3	45
46	F	66	38.41	19.9	60	1	1	1	0	0	108	2	3	3	17
47	M	73	46	24.1	65	1	1	2	0	0	400	2	2	2	26
48	M	67	48.82	21.7	61	1	1	1	0	0	70	4	3	3	26
49	M	52	45.39	19.9	59	1	1	1	0	0	100	1	0	1	10
50	M	76	43.46	22.8	9	0	0	1	0	1	900	3	3	3	68
51	M	55	43.67	24.2	60	1	1	1	0	0	160	1	0	1	13
52	M	53	59.85	30.6	60	1	1	1	0	0	250	3	0	2	14
53	F	47	39.29	17.5	63	1	1	1	0	0	230	1	0	1	13
54	M	64	47.98	23.5	44	0	0	2	0	0	180	4	2	3	12
55	M	61	48.25	22.4	57	1	1	1	0	0	410	1	0	1	13
56	F	81	40.96	24.3	8	0	0	1	0	0	80	2	2	2	12
57	M	59	51.3	25.2	75	1	1	1	0	0	160	1	0	1	9
58	M	43	50.45	20.3	106	1	1	1	0	0	120	1	0	1	18
59	M	60	41.75	20.6	71	1	1	1	0	0	55	1	0	1	13
60	M	83	57.98	24.3	8	0	0	1	0	0	70	4	3	3	11
61	M	63	51.12	26.4	60	1	1	2	0	0	70	2	3	3	12
62	M	70	33.93	16.2	8	0	1	2	0	0	130	1	0	1	15
63	M	84	40.69	24.4	8	0	1	2	1	1	160	3	0	2	47
64	F	54	40.86	23.7	16	0	0	1	0	0	200	4	3	3	16
65	M	60	53.44	26.1	107	1	1	1	0	0	70	1	0	1	12
66	F	65	42.95	24.2	60	1	1	2	0	0	80	2	1	2	17
67	M	62	49.32	22.1	60	1	1	2	0	0	305	1	0	1	53
68	M	49	44.85	19.6	59	1	1	2	0	0	55	1	1	1	16
69	F	54	38.54	20.8	26	0	1	1	0	0	110	1	0	1	12
70	M	72	48.97	24.8	61	1	1	1	1	1	130	1	0	1	80
71	M	84	43.71	18.9	9	0	0	2	0	0	357	4	3	3	17
72	F	54	47.01	27.6	62	1	1	1	0	0	120	2	1	2	15
73	M	77	53.55	25.3	9	0	0	1	0	0	100	4	3	3	17
74	M	67	47.37	21	59	1	1	2	0	0	270	1	0	1	16
75	M	57	58.39	22.8	60	1	1	1	0	0	35	1	0	1	10
76	M	77	44.75	20.5	9	0	1	1	0	0	50	1	0	1	10
77	M	67	51.27	25.3	108	1	1	1	0	0	160	1	0	1	14
78	M	73	47.41	25.7	36	0	1	1	0	0	80	2	2	2	21
79	F	48	38.15	18.9	60	1	1	1	0	0	59	1	0	1	12
80	M	69	44.7	23.8	60	1	1	1	1	0	170	3	0	2	27
81	M	74	44.69	23.3	69	1	1	2	0	0	120	1	0	1	13
82	M	61	62.05	29.2	91	1	1	1	0	0	245	1	0	1	9
83	F	63	38.41	19.8	81	1	1	1	0	0	100	1	0	1	12
84	M	41	62.53	24.9	51	1	1	2	0	0	90	1	0	1	11
85	F	69	36.78	26.4	60	1	1	1	0	0	30	1	0	1	27
86	M	58	64.35	27.4	60	1	1	1	0	0	280	1	0	1	9
87	F	62	40.28	23.2	34	0	0	2	0	0	60	4	2	3	42
88	F	60	42.24	18.9	77	0	0	2	0	0	50	3	0	2	18
89	M	63	44.72	20.8	99	1	1	1	0	0	30	1	0	1	16
90	M	40	53.83	20.1771	60	1	1	1	0	0	115	1	0	1	12
91	M	61	60.34	24.8	20	0	1	1	0	0	135	1	0	1	30
92	M	55	62.38	25.9	61	1	1	2	0	0	530	4	2	2	21
93	M	57	63.56	23.2	60	1	1	1	0	0	40	2	2	2	12
94	F	48	32.66	21.7	59	1	1	2	0	0	90	3	0	2	15
95	M	79	54.37	23.1	10	0	1	1	0	0	109	1	2	2	10
96	M	81	49.31	22.6	10	0	0	1	0	0	110	3	3	3	11
97	F	30	31.98	16.2	60	1	1	1	0	0	197	1	0	1	10
98	M	42	40.8	18.2	61	1	1	1	0	0	95	2	0	1	10
99	M	69	39.39	19.2	72	1	1	1	1	1	200	1	0	1	44
100	F	39	33.44	15.8	80	1	1	1	0	0	40	1	0	1	12
101	F	46	40.08	25.9	60	1	1	1	0	0	110	1	0	1	13
102	M	70	45.05	23.5	105	1	1	1	0	0	410	1	0	1	12
103	M	45	60.06	34.9	60	1	1	1	0	0	240	1	0	1	14
104	M	61	39.63	20.2	69	1	1	1	0	0	270	1	0	1	21
105	M	75	48.64	23.3	11	0	0	1	0	0	80	4	1	3	11
106	M	73	49.09	25	68	1	1	1	0	0	150	1	0	1	14
107	M	61	57.08	27.6	60	1	1	1	0	0	263	4	2	3	12
108	M	57	55.38	27.7	85	1	1	1	0	0	170	1	0	1	11
109	M	55	56.3	26.5	10	0	0	2	0	1	540	4	3	3	26
110	M	68	51.87	22.3	68	1	1	1	0	0	135	1	0	1	17
111	F	66	44.46	33.1	66	1	1	1	0	0	330	4	3	3	26
112	M	68	48.59	27	60	1	1	2	0	1	280	3	3	3	61
113	F	60	42.3	24.6	101	1	1	1	0	0	190	1	0	1	19
114	F	54	43.66	24	75	1	1	1	0	0	90	1	0	1	10
115	M	54	50.96	25.5	67	1	1	1	0	0	100	1	0	1	19
116	F	42	39.36	17.2	60	1	1	1	0	0	80	1	0	1	10
117	M	39	64.57	31.1	60	1	1	2	0	0	270	1	0	1	12
118	M	46	48.65	22.2	60	1	1	1	0	0	140	1	0	1	11
119	M	50	53.89	25.9	67	1	1	1	0	0	500	1	0	1	14
120	M	74	47.76	20.2	41	0	1	1	0	0	25	1	0	1	20
121	F	45	39.88	19.6	96	1	1	1	0	0	80	1	0	1	10
122	F	69	37.48	19.1111	61	1	1	1	0	0	55	1	0	1	14
123	M	61	33.36	19.8	47	1	1	2	0	0	270	3	2	3	28
124	M	79	37.5	19.7	37	1	1	1	0	0	20	4	3	3	16
125	F	64	36.92	19.6	104	1	1	1	0	0	124	1	0	1	12
126	F	72	39.14	23.1	60	1	1	1	0	0	25	2	0	1	11
127	F	44	42.48	21.4	13	0	0	1	0	0	285	4	3	3	14
128	F	58	36.07	21.7	66	1	1	1	1	1	95	1	0	1	25
129	M	69	59.01	24.5	71	1	1	1	0	0	120	3	0	2	17
130	F	49	47.2	24	60	1	1	1	0	0	100	3	1	2	11
131	M	65	45.45	17.9	61	1	1	2	0	0	325	1	0	1	11
132	M	53	50.61	22.9	62	1	1	1	0	0	55	1	0	1	19
133	M	63	40.21	18.5	77	1	1	1	0	0	20	1	0	1	12
134	M	63	54.63	25.9	71	1	1	1	0	0	190	1	0	1	12
135	F	77	44.01	23.6	36	1	1	1	0	0	10	1	0	1	12
136	M	86	40.63	21	11	0	0	1	0	0	130	4	1	3	11
137	M	53	43.18	20.5	99	1	1	1	0	0	120	1	0	1	19
138	M	56	42.69	20.8	59	1	1	1	0	0	40	2	0	1	9
139	M	83	43.33	18.1	8	0	1	2	0	1	30	1	0	1	46
140	M	78	40.61	23.4	37	1	1	1	0	1	20	1	0	1	42
141	M	61	51.88	22.7	60	1	1	1	0	0	30	1	0	1	12
142	F	60	37.26	20.7	60	1	1	1	0	0	45	1	0	1	12
143	M	74	36.03	23	15	0	1	1	0	0	100	1	0	1	12
144	M	78	29.39	19.7	38	1	1	1	0	0	40	2	0	1	17
145	F	58	41.9	24.6	60	1	1	1	0	0	54	1	0	1	8
146	F	68	36.03	21	57	1	1	1	0	0	10	1	0	1	12
147	M	56	39.55	17.6	62	1	1	1	0	0	50	3	2	3	17
148	M	62	53.06	31.4	40	0	0	1	0	0	830	2	1	2	27
149	M	56	45.76	22.4	94	1	1	1	0	0	400	1	0	1	12
150	F	80	36.96	22	36	1	1	1	0	0	20	3	2	3	14
151	M	82	41.67	23.3	36	1	1	1	0	0	65	1	0	1	13
152	M	53	34.09	15.3	17	0	0	1	0	0	130	4	1	3	16
153	M	57	33.72	18.4	8	0	0	1	0	1	280	3	3	3	37
154	M	73	49.9	23.9	60	1	1	1	0	0	140	1	0	1	15
155	M	59	55.38	22.6	97	1	1	1	0	0	360	1	0	1	17
156	F	74	36.73	20.3	60	1	1	1	0	0	110	1	0	1	14
157	F	33	43.76	21.1	31	0	0	1	0	0	370	4	2	3	12
158	F	63	42.9	21.5	82	1	1	1	0	0	55	1	0	1	9
159	F	32	39.55	19.1	10	0	0	1	0	0	50	4	1	3	13
160	M	74	46.93	22.7	64	1	1	1	0	0	93	1	0	1	13
161	F	74	37.27	22.2	87	1	1	1	0	0	140	1	0	1	15
162	M	52	55.32	25.5	61	1	1	1	0	0	90	3	0	2	12
163	M	65	47.59	23.2	59	1	1	1	0	0	200	1	0	1	11
164	M	58	41.05	19.6	60	1	1	1	0	0	15	1	0	1	38
165	F	50	35.52	20.9	89	1	1	1	0	0	40	1	0	1	13
166	M	68	55.82	23.1	69	1	1	2	0	0	550	3	0	2	14
167	M	65	50.64	27.4	59	1	1	1	0	0	70	1	0	1	12
168	M	68	44.14	22.4	17	0	1	1	0	0	70	1	0	1	11
169	M	63	43.75	25.6	60	1	1	1	0	0	170	1	0	1	11
170	M	58	44.62	21.9	60	1	1	2	0	0	290	1	0	1	13
171	M	52	48.19	23	79	1	1	1	0	0	150	1	0	1	10
172	M	81	37.31	22.9	11	0	0	2	0	0	400	3	0	2	24
173	M	56	46.35	20.2	117	1	1	1	0	0	35	2	0	1	15
174	M	80	46.25	23.6	35	1	1	1	0	1	40	2	0	1	21
175	F	47	33.51	20.7	87	1	1	1	0	0	15	1	0	1	16
176	M	50	44.77	25.9	7	0	1	1	0	0	350	1	0	1	13
177	M	70	49.74	25.2	91	1	1	1	0	0	70	1	0	1	8
178	M	69	46.11	22.3	60	1	1	1	0	0	250	1	0	1	10
179	F	76	37.66	23.3	34	1	1	1	0	0	16	4	2	3	12
180	F	60	36.53	20.4	60	1	1	1	0	0	50	1	0	1	9
181	M	55	46.89	28.8	59	1	1	1	0	0	110	1	0	1	10
182	M	67	39.77	21.8	45	0	1	1	0	0	30	1	0	1	9
183	M	66	63.41	28.6	92	1	1	1	0	0	40	1	0	1	9
184	F	71	28.58	19.5	60	1	1	1	0	0	120	4	0	2	12
185	M	46	50.01	31.4	59	1	1	1	0	0	250	1	0	1	32
186	F	36	41.85	21.4	62	1	1	1	0	0	150	1	0	1	14
187	F	75	35.36	18.1	36	1	1	1	0	0	50	1	0	1	11
188	F	50	41.29	28.1	91	1	1	1	0	0	100	1	0	1	12
189	M	66	44.21	19.2	86	1	1	1	0	0	15	2	0	1	15
190	F	81	42.3	20.2	36	1	1	1	0	0	20	1	0	1	8
191	M	45	70.42	35.4	60	1	1	1	0	0	420	1	0	1	9
192	M	66	44.11	21	86	1	1	1	0	0	50	1	0	1	13
193	M	68	50.05	21.8	87	1	1	1	0	0	65	1	0	1	13
194	M	48	52.05	22.5	60	1	1	1	0	0	65	2	0	1	11
195	M	59	54.49	21.5	60	1	1	1	0	0	40	2	0	1	13
196	M	52	48.19	24.9	71	1	1	1	0	0	210	1	0	1	11
197	F	67	43.63	24.5	60	1	1	1	0	0	50	2	0	1	12
198	F	51	41.65	19.9	60	1	1	1	0	0	180	1	0	1	12
199	M	79	39.48	18.9	22	1	1	1	0	0	200	3	2	3	11
200	F	59	40.7	23.7	70	1	1	1	0	0	70	1	0	1	15
201	M	78	44.1	20.9	36	1	1	1	0	0	20	1	0	1	14
202	F	55	41.27	28.2	83	1	1	2	0	0	324	3	3	3	17
203	F	73	31.97	16.3	81	1	1	1	0	0	50	1	0	1	14
204	F	60	30.02	20.5	60	1	1	1	0	0	50	2	0	1	12
205	M	52	73.4	31.8	70	1	1	1	0	0	70	1	0	1	12
206	F	65	46.87	25.2	60	1	1	1	0	0	74	1	0	1	9
207	M	64	51.66	24	113	1	1	1	0	0	80	1	0	1	12
208	M	54	49.74	20.6	60	1	1	2	0	0	67	3	1	2	21
209	F	83	41.43	19	12	0	0	1	0	0	40	4	3	3	9
210	M	63	46.43	23.4	27	0	0	1	0	0	50	4	3	3	10
211	M	69	43.4	24.3	60	1	1	1	0	0	20	1	0	1	11
212	M	67	57.75	24.2	60	1	1	1	0	0	130	1	0	1	12
213	M	73	41.68	18.9	61	1	1	2	0	0	225	4	3	3	10
214	M	66	38.62	19.1	59	1	1	1	0	0	130	2	1	2	10
215	M	59	45.04	19.7	60	1	1	2	0	0	80	1	0	1	11
216	M	69	51.36	23.9	61	1	1	2	0	1	330	3	1	2	33
217	F	48	42.51	25.6	60	1	1	1	0	0	40	1	0	1	11
218	M	62	43.28	19.4	60	1	1	1	0	0	40	1	0	1	13
219	F	49	44.13	22	51	0	0	1	0	0	180	2	2	2	11
220	M	57	47.57	23.5	61	1	1	1	0	0	55	1	0	1	10
221	M	69	46.98	21.1	64	1	1	1	0	0	210	3	0	2	14
222	F	58	37.81	21.3	60	1	1	1	0	0	10	1	0	1	14
223	M	64	61.78	24.2	59	1	1	1	0	0	110	1	0	1	12
224	M	77	43.56	21.9	42	1	1	1	0	0	120	2	0	1	8
225	M	71	42.9	24.3	60	1	1	1	0	0	50	1	0	1	11
226	M	60	64.67	26.4	60	1	1	1	0	0	60	1	2	2	11
227	F	60	45.85	21.4	60	1	1	1	0	0	18	1	0	1	13
228	M	43	50.5	23.7	69	1	1	1	1	1	110	1	0	1	47
229	M	54	51.63	24.2	11	0	1	2	0	0	60	1	0	1	14
230	M	82	51.14	21.3	41	1	1	1	0	0	40	3	2	3	10
231	M	70	45.3	22.7	60	1	1	1	0	0	260	1	0	1	27
232	F	69	39.36	23.8	60	1	1	1	0	0	230	3	0	2	16
233	M	74	39.37	25.7	34	0	1	1	0	0	270	1	0	1	25
234	M	55	51.47	23.6	60	1	1	1	0	0	72	3	2	3	11
235	F	44	35.93	20	61	1	1	1	0	0	25	1	2	2	12
236	M	75	47.55	27.6	40	1	1	1	0	0	30	1	0	1	15
237	F	61	32.5	16.9	70	1	1	2	0	0	280	1	0	1	22
238	M	70	53.34	25.8	85	1	1	1	0	0	70	1	0	1	15
239	F	53	35.92	18.3	61	1	1	1	0	0	15	1	0	1	11
240	F	64	35.01	27.2	60	1	1	2	0	0	190	3	0	2	17
241	F	64	37.56	18.8	47	1	1	2	0	0	110	3	0	2	22
242	M	72	43.86	22.8	85	1	1	1	0	0	151	1	0	1	12
243	F	75	38.63	22	35	1	1	1	0	0	15	1	0	1	12
244	F	69	41.62	16.8	98	1	1	2	0	0	65	1	0	1	15
245	F	78	40.91	21.4	20	0	0	1	0	0	20	4	3	3	14
246	M	50	50.13	23.7	43	1	1	1	0	0	396	2	0	1	8
247	M	45	47.59	20.1	60	1	1	2	0	0	196	3	0	2	11
248	M	84	53	23.5	36	1	1	1	0	0	37	4	0	2	11
249	M	78	48.43	24.7	16	0	1	2	0	0	100	2	0	1	35
250	M	86	40.14	18.2	36	1	1	1	0	0	15	2	0	1	10
251	F	86	42.22	23.5	5	1	1	1	0	0	30	2	1	2	10
252	F	85	45.38	19	6	1	1	1	0	0	70	3	0	2	21
253	M	90	40.07	19.7	36	1	1	1	0	0	85	4	0	2	25
254	M	73	52.77	22.8	60	1	1	1	0	0	75	1	0	1	12
255	M	62	52.77	25.5	112	1	1	1	0	0	300	1	0	1	14
256	M	62	53.93	21.4	60	1	1	1	0	0	30	1	0	1	11
257	F	43	41.61	24.2	60	1	1	1	0	0	30	1	1	1	13
258	M	54	51.42	24.2	83	0	1	1	0	0	50	1	0	1	14
259	F	42	36.85	20	61	1	1	1	0	0	80	1	1	1	12
260	M	54	47.9	20.8	60	1	1	1	0	0	50	1	0	1	18
261	F	44	38.3	20.5	95	1	1	1	0	0	50	1	0	1	10
262	M	37	58.75	24.9	61	1	1	2	0	0	280	3	0	2	22
263	F	67	34.22	21.9	6	0	1	1	0	0	420	1	0	1	13
264	M	68	44.92	19.9	60	1	1	1	1	1	55	1	0	1	32
265	M	67	56.88	25.6	60	1	1	1	0	0	22	1	0	1	9
266	M	62	49.8	23.6	60	1	1	2	0	0	300	1	0	1	14
267	F	58	45.64	27.1	60	1	1	1	0	0	40	1	0	1	12
268	M	81	48.63	25.8	12	0	1	1	0	1	550	4	0	3	86
269	M	67	44.5	20.1	83	1	1	1	0	0	40	1	0	1	16
270	M	68	40.11	20.1	52	1	1	1	0	0	41	1	0	1	12
271	M	78	31.66	20.7	13	0	0	1	0	1	190	3	3	3	19
272	F	79	49.05	21.2	13	0	0	1	0	0	30	4	2	3	12
273	M	65	46.3	24.3	78	1	1	1	0	0	30	1	1	1	14
274	M	67	45.73	23.3	78	1	1	1	0	0	50	1	2	2	10
275	M	72	52.16	28.7	32	0	1	1	0	0	90	2	0	1	22
276	F	85	33.3	20.6	42	1	1	1	0	0	10	1	0	1	10
277	F	46	40.71	21	77	1	1	1	0	0	50	1	0	1	10
278	M	69	45.07	20.5	52	1	1	1	0	0	24	1	0	1	11
279	M	69	47.37	25.2	63	0	1	1	0	0	160	1	0	1	13
280	M	72	49.29	21.3	34	0	1	1	0	0	40	2	1	2	9
281	M	52	52.28	24.3	60	1	1	1	0	0	30	1	0	1	9
282	M	63	55.98	22	60	1	1	1	0	0	30	1	0	1	10
283	M	60	42.46	22	60	1	1	1	0	0	85	1	0	1	10
284	M	46	55.77	23.5	60	1	1	1	0	0	150	1	0	1	9
285	F	57	44.38	26.3	73	1	1	1	0	0	140	1	0	1	14
286	M	59	34.79	19.8	69	1	1	1	0	0	20	1	1	1	9
287	F	35	32.47	21	60	1	1	1	0	0	20	2	0	1	7
288	M	50	47.48	22.8	60	1	1	1	0	0	50	1	0	1	9
289	F	64	42.69	24.5	63	1	1	1	0	0	380	1	0	1	10
290	M	59	52.18	24.2	66	1	1	1	0	0	40	3	0	2	16
291	M	60	53.14	23.7	76	1	1	1	0	0	150	1	0	1	12
292	M	57	41.26	18.7	70	1	1	1	0	1	20	1	0	1	36
293	M	53	60.21	29.7	63	1	1	1	0	0	50	3	3	3	11
294	M	63	69.59	30.5	75	1	1	1	0	0	85	1	0	1	12
295	M	35	39.52	19.2	54	1	1	1	0	0	50	1	0	1	11
296	M	75	41.01	18.6	13	0	0	1	0	0	256	4	2	3	16
297	M	81	52.94	25.6	14	0	0	2	0	0	360	3	1	2	17
298	F	73	40.27	18.6	60	1	1	1	0	0	30	2	0	1	12
299	M	60	43.56	20.2	71	1	1	1	0	0	130	1	0	1	12
300	F	70	35.45	21.2	31	0	0	1	0	0	40	2	1	2	17
301	M	74	54.84	25.9	63	1	1	1	0	0	510	1	0	1	10
302	M	66	33.65	16	60	1	1	1	0	0	50	1	0	1	12
303	M	73	47.83	19.3	77	0	1	2	1	1	200	2	0	1	44
304	M	64	48.88	24.5	60	1	1	1	0	0	340	1	0	1	13
305	F	57	37.32	23.6	60	1	1	1	0	0	67	1	0	1	13
306	M	73	51.6	26.4	28	0	0	2	0	1	235	4	1	3	20
307	M	74	41.61	22.5	8	0	0	1	0	0	600	4	3	3	38
308	M	60	45.45	21	61	1	1	1	0	0	230	1	0	1	12
309	M	80	39.83	25	46	1	1	1	0	0	30	1	0	1	14
310	M	61	45.77	21.3	67	1	1	1	0	0	75	1	0	1	10
311	F	67	44.46	22.2	6	0	0	2	0	0	150	4	2	3	14
312	F	87	54.39	25.9	41	1	1	2	0	0	80	4	0	2	11
313	F	60	34.24	20.1	61	1	1	1	0	0	130	1	0	1	10
314	F	54	39.6	22.7	60	1	1	2	0	0	350	1	0	1	15
315	F	69	35.88	21.4	83	1	1	1	0	0	36	1	0	1	9
316	M	70	44.31	22.3	71	1	1	1	0	0	100	1	0	1	12
317	M	79	37.84	17.5	14	0	1	2	0	0	150	4	1	2	13
318	M	57	69.71	24.7	79	1	1	2	0	0	230	2	0	1	11
319	F	40	42.26	19.7	66	1	1	1	0	0	20	1	0	1	10
320	F	73	37.14	24.7	23	0	0	1	0	0	70	3	2	3	13
321	M	70	57.45	25.6	57	0	0	2	0	0	350	3	1	2	19
322	M	81	34.15	19.6	19	1	1	2	0	0	100	3	0	2	17
323	F	71	40.43	21.9	50	0	0	1	0	0	30	2	2	2	11
324	M	75	41.82	16.4	44	0	1	1	0	0	10	1	0	1	11
325	M	50	44.76	17.7	67	1	1	1	0	0	30	3	3	3	12
326	M	60	43.81	22.7	60	1	1	1	0	0	45	1	0	1	12
327	M	70	49	25.2	75	1	1	1	0	0	50	1	0	1	9
328	M	78	34.45	16.7	15	0	1	1	1	1	40	2	1	2	48
329	M	68	52.96	25	61	1	1	1	0	0	60	1	1	1	17
330	M	55	48.11	23.6	60	1	1	1	0	0	38	1	0	1	15
331	M	62	41.76	19.1	61	1	1	1	0	0	43	1	0	1	10
332	M	68	45.21	26	21	0	0	2	1	0	30	4	1	3	51
333	M	61	68.37	24.8	60	1	1	2	0	0	40	1	0	1	13
334	F	61	31.76	19.4	44	1	1	1	0	0	50	4	3	3	9
335	M	77	57.57	29.9	46	1	1	2	0	1	120	3	0	2	37
336	F	75	34.2	22.6	15	0	0	1	0	0	46	1	3	2	23
337	M	75	42.39	22.1	24	1	1	1	0	0	75	1	0	1	10
338	M	79	36.47	23.2	47	1	1	1	0	0	0	1	0	1	12
339	M	61	55.47	29.2	60	1	1	1	0	0	30	1	0	1	17
340	M	81	44.02	23	45	1	1	1	0	0	15	1	0	1	12
341	M	79	53.6	27.3	44	1	1	1	0	0	340	1	3	2	11
342	M	60	56.15	23.5	60	1	1	2	0	0	120	4	3	3	14
343	M	80	50.85	23.1	15	0	0	1	0	0	550	4	3	3	12
344	F	68	44.13	22.7	60	1	1	1	0	0	30	1	0	1	10
345	F	74	37.93	17.3	60	1	1	1	0	0	20	1	0	1	12
346	M	76	39.96	18.3	15	0	1	2	0	0	520	1	0	1	12
347	M	59	42.71	18.6	60	1	1	1	0	0	70	1	0	1	9
348	F	40	33.69	19.2	20	0	0	2	0	0	140	4	0	2	13
349	M	82	46.08	30	15	0	0	2	0	0	195	3	2	3	28
350	M	84	38.24	18.8	16	0	0	2	0	0	150	4	3	3	12
351	F	66	34.88	19.2	60	1	1	1	0	0	30	1	0	1	13
352	M	48	36.39	20	60	1	1	1	0	0	35	3	0	2	11
353	M	82	41.44	20.7	16	0	0	2	0	0	85	4	3	3	12
354	F	65	36.54	21.2	60	1	1	1	0	0	35	1	0	1	12
355	M	82	40.07	21.2	16	1	1	2	0	0	100	2	1	2	20
356	M	78	36.23	21.6	16	0	0	2	0	0	130	1	0	1	17
357	F	56	46.35	32.4	60	1	1	1	0	0	40	1	0	1	12
358	M	56	52.96	26.7	60	1	1	2	1	0	50	4	2	3	32
359	M	81	45	22.5	18	0	1	1	0	0	90	1	0	1	21
360	M	57	48.18	22.3	61	1	1	2	0	0	180	3	0	2	14
361	F	72	40.63	22.9	78	1	1	1	0	1	60	1	0	1	40
362	M	77	45	20.5	18	0	1	1	1	1	60	3	1	2	56
363	F	50	39.42	21.4	61	1	1	1	0	0	40	1	0	1	11
364	F	47	42.03	20.6	77	1	1	1	0	0	20	4	3	3	12
365	M	79	45.33	21.3	18	0	0	2	0	1	400	4	3	3	36
366	F	41	31.72	18.8	48	0	0	1	0	0	120	1	0	1	10
367	F	54	45.16	27.9	60	1	1	1	0	0	65	1	0	1	18
368	F	86	38.37	20.7	48	1	1	1	0	0	10	1	0	1	29
369	M	69	39.43	20	70	1	1	1	0	0	25	2	0	1	11
370	F	86	47.87	26.6	47	1	1	1	0	0	15	1	0	1	11
371	M	75	48.04	23.5	48	1	1	1	0	0	15	1	2	2	13
372	M	63	44.49	24.2	97	1	1	2	0	0	430	3	3	3	14
373	M	74	44.94	26.2	60	1	1	1	0	0	110	3	1	2	12
374	M	61	49.67	25.9	76	1	1	1	0	0	110	1	0	1	12
375	M	75	40.63	21.7	49	1	1	2	1	1	100	3	1	2	44
376	F	78	28.66	21.8	18	0	0	1	0	0	70	4	1	3	15
377	M	73	48.72	24.3	89	1	1	2	0	0	180	2	0	1	15
378	F	72	42.28	23.1	60	1	1	1	0	0	10	1	0	1	12
379	M	66	45.46	20.9	60	1	1	1	0	0	90	1	0	1	12
380	M	76	51.1	27.8	19	0	1	1	0	0	341	1	2	2	20
381	M	73	47.96	20.9	69	1	1	1	0	0	90	1	0	1	13
382	F	37	36.32	18.8	60	1	1	1	0	0	40	1	0	1	12
383	M	57	56.94	24.9	60	1	1	2	0	0	965	4	0	2	23
384	M	35	58.8	22.2	60	1	1	1	0	0	70	1	0	1	15
385	F	45	40.84	20.3	75	1	1	1	0	0	20	1	1	1	15
386	M	71	50.36	25.2	60	1	1	1	0	0	110	2	0	1	12
387	F	65	44.27	27	60	1	1	1	0	0	110	1	0	1	10
388	M	65	45.28	23.1	94	1	1	1	0	0	30	1	0	1	9
389	M	79	47.19	20.7	19	0	1	1	0	0	158	1	0	1	16
390	F	66	37.15	24	78	1	1	1	0	0	50	1	0	1	12
391	M	52	55.63	25.8	95	1	1	1	0	0	55	1	0	1	13
392	M	40	51.61	25.4	13	0	0	2	0	0	50	4	1	3	13
393	F	58	39.72	24.7	22	0	0	2	0	0	240	4	0	2	13
394	F	27	55.26	21.2	60	1	1	1	0	0	55	1	0	1	13
395	M	58	54.14	25.5	60	1	1	2	0	0	120	1	0	1	14
396	F	57	36.87	19	60	1	1	1	0	0	10	1	0	1	12
397	M	59	52.72	26.4	87	1	1	1	0	0	65	1	0	1	13
398	M	61	52.11	20.8	61	1	1	2	0	0	200	3	0	2	14
399	M	63	40.54	17.9	5	0	1	1	0	0	40	3	0	2	24
400	M	71	44.45	21.6	60	1	1	1	0	0	55	1	0	1	10
401	M	38	46.99	21.6	46	0	0	1	0	0	100	4	3	3	13
402	F	74	31.01	16	62	1	1	1	0	0	68	3	0	2	13
403	M	50	61.41	26.6	85	1	1	1	0	0	10	1	0	1	12
404	M	75	35.95	23.9	21	0	1	1	0	0	10	1	0	1	12
405	M	50	56.52	28.5	60	1	1	1	0	0	60	1	0	1	8
406	F	65	42.37	21.4	65	1	1	1	0	0	40	1	0	1	12
407	M	63	64.37	28	60	1	1	1	0	0	40	1	0	1	11
408	M	52	45.09	19.8	70	1	1	1	0	0	110	1	0	1	13
409	M	71	45.46	24.9	59	1	1	2	1	1	460	1	0	1	40
410	M	52	63.86	27.6	60	1	1	1	0	0	43	1	0	1	11
411	M	73	38.83	19.8	35	0	1	1	0	0	40	2	0	1	17
412	M	73	47.26	21.8	60	1	1	2	0	0	270	3	0	2	17
413	F	40	38.8	22.7	59	1	1	1	0	0	60	3	1	2	11
414	M	63	49.58	21.3	74	1	1	1	0	0	15	1	0	1	9
415	M	63	52.92	24.5	25	0	0	1	0	0	60	4	3	3	10
416	F	42	35.82	19.5	60	1	1	1	0	0	5	2	3	3	9
417	F	75	40.28	24.3	21	0	0	2	0	0	550	4	3	3	13
418	M	73	49.57	21.7	59	1	1	1	0	0	142	3	0	2	12
419	F	63	41.87	19.8	73	1	1	1	0	0	25	1	0	1	14
420	M	55	47.38	22.8	82	1	1	1	0	0	30	1	0	1	17
421	M	85	52.75	21.9	50	1	1	1	0	0	23	3	0	2	11
422	M	72	66.36	25.7	60	1	1	1	0	0	10	1	0	1	12
423	M	69	41.03	21.4	60	1	1	2	0	0	110	2	0	1	13
424	M	67	62.7	31.5	60	1	1	2	0	1	1260	2	0	1	72
425	F	49	32.18	18.1	60	1	1	1	0	0	20	1	1	1	15
426	M	74	47.25	25.5	60	1	1	1	0	0	100	4	0	2	13
427	M	64	47.51	23.3	60	1	1	2	0	0	260	1	0	1	21
428	M	75	58.35	25.8	47	1	1	2	1	1	70	1	0	1	36
429	M	72	45.75	21.9	68	0	1	2	0	0	100	2	1	2	14
430	F	46	38.29	19.1	60	1	1	1	0	0	50	1	0	1	12
431	M	70	53.16	25.4	60	1	1	1	0	0	120	1	0	1	12
432	M	64	37.09	20.8	34	0	1	1	0	0	75	1	0	1	12
433	M	70	47.47	24.7	64	1	1	2	0	0	110	1	0	1	12
434	F	67	42.91	27.5	60	1	1	1	0	0	40	1	0	1	13
435	M	70	48.6	21.2	83	1	1	1	0	0	80	2	0	1	12
436	M	80	40.76	18	53	1	1	2	0	0	610	3	2	3	23
437	F	33	32.97	17.9	83	1	1	1	0	0	50	4	1	3	8
438	M	63	54.03	24.4	60	1	1	1	0	0	39	1	0	1	12
439	M	58	70.38	28.7	60	1	1	1	0	0	70	1	1	1	26
440	M	85	32.85	20.2	22	0	1	1	0	0	80	3	1	2	15
441	M	73	51.43	26.3	60	1	1	1	0	0	80	2	0	1	12
442	M	61	45.56	20.2	60	1	1	1	0	0	45	1	0	1	11
443	F	75	43.02	24.2	53	1	1	1	0	0	500	4	2	3	37
444	M	56	41.41	22.1	61	1	1	2	0	0	260	3	0	2	13
445	M	81	44.98	23.2	53	0	1	1	0	0	140	1	0	1	13
446	M	75	45.85	22.9	28	0	1	1	0	0	710	2	1	2	23
447	F	46	36.2	18.3	75	1	1	2	0	0	110	1	1	1	18
448	M	74	39.23	17.2	61	1	1	1	0	0	65	3	0	2	12
449	M	75	52.2	23.2	50	1	1	1	0	0	70	2	3	3	30
450	M	64	44.58	22.8	71	1	1	1	0	0	100	1	0	1	10
451	M	73	52.31	22.5	60	1	1	2	0	0	250	3	0	2	17
452	M	64	46.23	21.7	80	1	1	1	0	0	30	1	0	1	11
453	F	88	45.77	22.7	23	0	1	1	0	0	30	1	1	1	14
454	M	60	36.43	20.5	59	1	1	2	0	0	1110	2	1	2	11
455	M	70	57.97	25.5	60	1	1	2	0	0	230	1	1	1	12
456	F	69	45.34	24.2	60	1	1	1	0	0	60	1	0	1	11
457	M	57	40	18.8	60	1	1	1	0	0	55	1	0	1	10
458	F	57	39.71	22.5	60	1	1	1	0	0	30	1	0	1	12
459	M	60	40.31	22	60	1	1	1	0	0	90	1	0	1	12
460	M	76	48.76	26	58	1	1	2	0	0	82	1	1	1	6
461	M	76	49.2	20.1	33	0	1	1	0	0	20	1	1	1	8
462	M	61	47.79	23	78	1	1	1	0	0	130	3	0	2	10
463	F	69	30.93	17.4	60	1	1	1	0	0	40	1	0	1	15
464	M	66	58.18	25	59	1	1	1	0	0	80	1	0	1	12
465	M	43	45.14	21.2	60	1	1	1	0	0	130	1	0	1	10
466	F	63	34.51	21	61	1	1	1	0	0	70	3	0	2	11
467	F	76	38.36	21.4	36	1	1	1	0	0	15	1	0	1	15
468	M	70	58.4	29.3	60	1	1	1	1	1	360	1	0	1	26
469	M	59	47.73	23.4	59	1	1	2	0	0	180	1	0	1	10
470	M	74	44.7	26.8	63	1	1	2	0	1	150	1	0	1	42
471	M	50	51.34	25.8	73	1	1	2	0	1	145	1	0	1	35
472	F	59	38.15	22.2	60	1	1	1	0	0	40	4	1	3	17
473	M	74	45.82	22.4	75	1	1	1	0	0	15	1	0	1	12
474	M	82	40.66	19.3	55	1	1	2	0	0	30	2	3	3	18
475	M	73	62.66	24.6	59	1	1	1	0	0	80	3	2	3	11
476	M	77	53.03	27.2	55	1	1	2	0	0	0	2	1	2	16
477	M	68	56.96	24.3	75	1	1	1	0	0	110	2	2	2	12
478	F	57	30.74	20.2	60	1	1	1	0	0	80	1	0	1	12
479	F	48	37.02	21.7	74	1	1	1	0	0	25	1	0	1	13
480	F	65	38.32	20.8	15	0	0	1	0	0	80	4	0	2	15
481	M	79	48.14	26	27	0	1	1	0	0	70	1	0	1	10
482	M	61	48.5	24.3	24	0	0	1	0	0	100	4	1	3	21
483	F	76	43	23.4	51	1	1	1	0	0	20	1	0	1	13
484	M	87	41.95	21.8	37	0	1	1	0	0	50	1	0	1	13
485	M	47	42.03	18.2	75	1	1	1	0	0	300	1	0	1	12
486	M	72	48.74	23.3	71	1	1	1	0	0	340	1	0	1	12
487	M	63	42.83	28.4	50	0	1	1	0	0	50	1	0	1	10
488	F	72	42.5	24.8	60	1	1	2	0	0	50	1	0	1	13
489	M	54	55.49	24	59	1	1	1	0	0	376	1	0	1	12
490	M	50	69.25	33.4	47	1	1	2	0	0	230	3	1	2	13
491	M	65	59.99	24.9	59	1	1	1	0	0	24	1	0	1	11
492	F	60	40.88	26.3	60	1	1	1	0	0	140	1	2	2	11
493	F	70	43.48	23.1	60	1	1	1	0	0	50	1	0	1	10
494	M	70	47.37	22.9	61	1	1	1	0	0	55	1	0	1	10
495	M	71	60.52	29.4	60	1	1	1	0	0	150	1	0	1	14
496	F	64	34.82	18.6	60	1	1	1	0	0	50	3	0	2	8
497	M	71	49.68	21.9	60	1	1	2	0	0	63	3	0	2	18
498	M	72	57.63	25.4	68	1	1	1	0	0	40	1	2	2	26
499	M	62	43.36	22.7	59	1	1	1	0	0	138	2	0	1	11
500	M	71	49.76	20.7	74	1	1	2	0	0	105	1	0	1	12
501	M	77	37.57	20.1	26	0	1	1	0	0	70	1	0	1	12
502	M	67	57.52	25	60	1	1	2	0	0	90	1	0	1	12
503	M	54	56.48	26.2	68	1	1	2	0	0	170	3	2	3	13
504	M	82	40.28	16.5	30	0	1	1	0	0	33	2	1	2	11
505	F	74	39.41	17	68	1	1	1	0	0	20	2	0	1	11
506	M	77	40.4	22.3	26	0	0	1	0	0	10	3	3	3	12
507	M	86	40.88	22.2	27	0	1	1	0	0	80	4	0	2	19
508	F	78	38.96	28.3	47	1	1	1	0	0	30	1	0	1	12
509	F	67	54.8	28	60	1	1	2	0	0	155	3	0	2	13
510	M	49	55.64	23.9	60	1	1	2	1	1	100	3	0	2	73
511	M	66	41.04	22.2	60	1	1	1	0	0	35	1	0	1	10
512	M	75	34.3	21.7	28	0	0	1	0	0	284	3	3	3	15
513	F	58	35.74	25.9	65	1	1	1	0	0	90	1	0	1	12
514	M	82	48.64	27.6	51	1	1	1	0	0	25	1	0	1	7
515	M	39	50.24	20.6	60	1	1	1	0	0	130	1	0	1	11
516	F	78	38.51	20.5	50	1	1	1	0	0	10	2	1	2	12
517	M	63	58.8	24.9	76	1	1	2	0	1	140	1	0	1	34
518	F	61	38.43	19.9	60	1	1	1	0	0	25	3	0	2	15
519	F	85	42.23	20.1	29	0	0	2	0	0	150	1	1	1	12
520	F	62	31.12	18.7	60	1	1	1	0	0	305	1	0	1	13
521	M	70	62.22	28.3	60	1	1	1	0	0	70	1	0	1	11
522	M	50	43.62	20.5	54	1	1	2	0	0	50	4	3	3	51
523	M	55	55.45	24	60	1	1	1	0	0	140	1	0	1	12
524	M	70	49.01	22.1	60	1	1	1	0	0	30	1	0	1	12
525	M	80	56.99	25.9	41	0	1	1	1	1	42	1	0	1	60
526	F	81	35.93	22.1	57	1	1	1	0	0	10	3	0	2	13
527	M	71	48.35	22.2	60	1	1	2	0	0	130	1	0	1	15
528	F	80	43.37	26.1	56	1	1	1	0	0	50	1	0	1	9
529	M	80	40.23	24.7	29	0	1	1	0	0	210	1	2	2	10
530	M	56	48.09	24.4	16	0	0	1	0	0	150	3	2	3	12
531	M	69	46.14	20.8	61	1	1	1	0	0	35	1	0	1	12
532	M	64	49.37	25.2	64	1	1	1	0	0	38	1	0	1	11
533	M	75	41.67	19.8	59	1	1	2	0	0	94	4	1	3	13
534	F	61	43.95	22.8	60	1	1	1	0	0	30	1	0	1	11
535	M	62	40.43	23.4	60	1	1	1	0	0	230	3	3	3	12
536	M	63	39.36	26.7	59	1	1	1	0	0	90	1	0	1	10
537	F	59	42.4	23.1	24	1	1	1	0	0	35	3	3	3	25
538	M	75	42.35	24.8	47	1	1	1	0	0	650	1	1	1	13
539	F	70	40.11	20.1	60	1	1	1	0	0	50	2	0	1	12
540	M	63	53.39	20.6	65	1	1	1	0	0	50	3	2	3	13
541	F	89	63.4	22.9	31	0	1	1	0	0	35	1	0	1	24
542	M	55	38.13	20.1	60	1	1	2	0	0	330	2	0	1	17
543	F	72	39.87	26	62	1	1	1	0	0	30	1	0	1	9
544	F	85	45.13	19.5	55	1	1	2	0	0	10	3	0	2	18
545	F	73	37.81	18.4	66	1	1	1	0	0	15	1	0	1	13
546	M	62	50.08	26	59	1	1	1	0	0	45	1	0	1	16
547	M	69	47.79	29.9	60	1	1	2	0	0	375	3	0	2	14
548	F	64	40.47	26.4	54	1	1	1	0	0	90	1	0	1	17
549	F	61	32.78	17.3	59	1	1	1	0	0	40	1	0	1	10
550	M	64	54.22	22.7	64	1	1	1	0	0	30	1	0	1	8
551	M	64	53.99	23.2	60	1	1	1	0	0	10	2	1	2	10
552	M	85	52.91	21	32	0	1	2	0	0	375	4	3	3	16
553	F	62	35.25	22.9	47	1	1	2	0	0	130	4	2	3	12
554	F	86	36.07	20	54	1	1	1	0	0	20	1	0	1	9
555	F	64	30.53	19.1	47	1	1	2	0	0	210	2	0	1	20
556	F	80	39.24	25.3	31	0	0	1	0	0	150	3	3	3	14
557	M	65	51.82	24.5	60	1	1	1	0	0	125	1	0	1	12
558	F	59	34.16	14.9	60	1	1	2	0	0	438	1	0	1	15
559	F	76	40.2	23.1	42	0	0	1	0	0	370	3	2	3	14
560	F	38	47.13	26.1	65	1	1	1	0	0	26	1	0	1	10
561	F	71	40.46	22.5	61	1	1	1	0	0	10	2	0	1	17
562	M	66	39.51	21.7	30	0	1	1	0	0	40	3	0	2	9
563	M	78	46.98	25.3	48	1	1	1	0	0	300	1	0	1	10
564	M	72	49.59	23.9	59	1	1	1	0	0	70	1	0	1	14
565	F	68	42.01	16.4	61	1	1	1	0	0	60	1	0	1	9
566	F	34	35.67	19.1	8	0	0	2	0	0	50	4	3	3	12
567	F	44	45.47	22.6	60	1	1	2	0	0	300	1	0	1	13
568	F	68	37.91	18	59	1	1	1	0	0	20	1	0	1	12
569	F	69	37.21	21.7	60	1	1	2	0	0	200	3	1	2	12
570	F	71	45.26	20.1	51	1	1	1	0	0	120	4	0	2	12
571	F	63	43.29	21.7	60	1	1	1	0	0	56	4	0	2	13
572	M	73	44.08	22	4	0	1	2	0	0	80	2	0	1	12
573	M	41	47.53	21.8	60	1	1	1	0	0	20	1	0	1	11
574	F	59	46.56	24	47	1	1	1	0	0	70	1	0	1	12
575	M	84	38.46	21.1	45	0	1	1	0	0	290	3	1	2	19
576	M	77	64.48	28.2	48	1	1	1	0	0	80	3	0	2	11
577	M	77	39.28	20.4	33	0	1	1	0	0	250	1	0	1	13
578	M	61	44.24	20.1	64	1	1	1	0	0	30	1	0	1	12
579	F	63	41.02	18.1	61	1	1	1	0	0	70	1	3	2	11
580	M	56	59.71	30.2	71	1	1	2	0	0	80	2	1	2	12
581	F	39	50.68	26.5	60	1	1	1	0	0	35	1	0	1	13
582	M	76	44.04	22	34	0	0	1	0	0	140	2	2	2	34
583	M	72	51.43	23.5	62	1	1	1	0	0	80	1	0	1	13
584	M	48	50.81	24.6	61	1	1	1	0	0	30	1	0	1	6
585	M	67	51.67	24.2	61	1	1	2	0	0	120	2	0	1	13
586	M	64	55.83	24.2	60	1	1	1	0	0	80	1	0	1	11
587	F	69	43.13	28.5	53	1	1	2	0	0	50	4	0	2	11
588	M	82	46.1	20.8	34	0	1	1	0	0	60	1	0	1	12
589	F	65	38.64	24.6	12	0	0	1	0	0	30	4	1	3	12
590	M	84	49.95	21.7	34	0	0	1	0	0	410	4	1	3	12
591	M	79	47.29	26.6	34	0	0	2	0	0	40	4	0	2	14
592	M	65	54.06	23	12	0	0	1	0	0	65	3	3	3	13
593	F	65	33.94	20.1	59	1	1	1	0	0	30	2	1	2	10
594	M	60	51.94	24.6	61	1	1	1	0	0	230	1	0	1	11
595	F	69	43.63	20.9	60	1	1	1	0	0	50	1	0	1	13
596	F	56	37.08	22.5	60	1	1	1	0	0	10	3	0	2	10
597	F	32	44.44	22.9	61	1	1	1	0	0	40	1	0	1	10
598	M	75	43.94	22.3	0	0	1	2	1	1	550	2	3	3	14
599	F	85	31.15	15	81	1	1	1	0	0	4	1	0	1	8
600	M	73	50.98	26.1	60	1	1	1	0	0	70	1	1	1	10
601	M	52	49.88	24.9	60	1	1	2	0	0	250	3	2	3	15
602	M	73	42.48	22	26	0	1	1	0	0	120	2	3	3	12
603	F	63	40.57	22.4	59	1	1	1	0	0	25	2	0	1	12
604	M	67	46.45	21.6	59	1	1	2	0	0	95	3	1	2	12
605	M	73	48.42	26.4	59	1	1	1	0	0	30	4	0	2	12
606	F	73	45.5	23.5	60	1	1	1	0	0	45	1	0	1	9
607	F	53	35.71	22	60	1	1	1	0	0	5	1	0	1	13
608	F	60	44.96	22.8	60	1	1	1	0	0	20	1	0	1	8
609	F	81	30.78	17.1	52	1	1	1	0	0	30	3	0	2	11
610	F	82	35.51	22.1	44	1	1	2	0	0	420	4	1	3	16
611	M	60	59.09	28.6	48	1	1	1	0	0	123	2	0	1	9
612	M	61	58.98	30.6	60	1	1	1	0	0	40	3	1	2	13
613	M	47	57.16	27.3	59	1	1	1	0	0	150	1	0	1	11
614	F	60	39.57	21.4	50	1	1	1	0	0	50	1	0	1	10
615	M	77	43.7	19.6	60	1	1	1	0	1	20	1	3	2	41
616	M	78	43.99	22.8	59	1	1	1	0	0	80	2	1	2	9
617	M	75	43.17	23.1	63	1	1	1	0	0	80	2	0	1	13
618	M	79	38.97	21.9	32	0	1	1	0	0	205	3	0	2	30
619	M	67	48.19	24	63	1	1	2	0	0	90	2	1	2	14
620	M	74	57.22	24.6	56	1	1	1	0	0	70	4	1	3	11
621	F	77	39.84	20.4	56	1	1	2	0	1	95	4	0	2	27
622	F	59	32.87	19.9	60	1	1	2	0	0	77	1	0	1	10
623	F	62	39.43	22.3	48	1	1	1	0	0	80	1	0	1	10
624	F	78	42.08	23.8	60	1	1	1	0	0	15	1	0	1	12
625	M	63	33.49	21	25	0	1	2	0	0	800	1	1	1	21
626	F	72	41.77	20.4	59	1	1	1	0	0	30	2	0	1	13
627	F	83	54.36	31.3	35	0	1	1	0	0	48	1	0	1	12
628	M	72	48.64	25.5	59	1	1	2	0	0	185	3	1	2	11
629	F	75	30.62	17.8	36	0	0	1	0	0	460	3	3	3	14
630	M	41	46.18	21.9	47	1	1	1	0	0	25	1	0	1	11
631	M	70	45.27	23.8	47	1	1	1	0	0	175	1	0	1	10
632	F	66	36.08	22.5	56	1	1	1	0	0	10	1	0	1	12
633	M	50	49.77	24.5	48	1	1	1	0	0	40	1	0	1	11
634	M	41	53.69	24.2	56	1	1	1	0	0	50	1	0	1	11
635	M	89	45.09	22.2	69	0	1	1	0	0	24	2	1	2	24
636	M	62	56.22	29.9	57	1	1	1	0	0	40	1	0	1	10
637	M	79	47.93	24.6	59	1	1	1	0	0	10	1	0	1	9
638	M	79	48.68	22.3	59	1	1	2	0	0	40	2	2	2	12
639	M	77	58.12	23.2	60	1	1	1	0	0	70	1	0	1	14
640	F	57	34.75	19.1	48	1	1	1	0	0	60	2	0	1	9
641	M	53	59.38	26.2	48	1	1	1	0	0	10	1	0	1	11
642	M	57	41.21	21	56	1	1	1	0	0	20	1	1	1	11
643	M	81	39.54	23.9	36	1	1	1	0	0	65	1	0	1	18
644	M	55	40.88	20.1	39	0	0	1	0	0	30	2	1	2	11
645	M	53	42.92	20.3	54	1	1	1	0	0	30	1	0	1	10
646	M	80	57.88	25.3	60	1	1	1	0	0	310	2	0	1	12
647	M	62	41.04	23.2	48	1	1	1	0	0	130	1	0	1	14
648	M	61	44.72	22.9	25	1	1	1	0	0	40	3	2	3	11
649	M	76	54.74	19.4	60	1	1	2	0	0	90	3	1	2	14
650	F	63	43.07	20.4	61	1	1	2	0	0	90	2	2	2	14
651	F	79	35.91	19.9	36	0	0	2	0	0	340	3	3	3	20
652	M	79	51.2	22.5	50	1	1	2	0	0	118	1	2	2	15
653	F	65	40.07	20	53	1	1	1	0	0	5	2	3	3	9
654	M	72	38.27	19.8	56	1	1	2	1	1	15	4	0	2	18
655	F	71	53.16	18.4	53	1	1	1	0	0	280	3	1	2	13
656	M	59	53.85	21.6	61	1	1	2	0	0	150	1	0	1	13
657	M	65	48.18	23.5	55	1	1	1	0	0	50	1	0	1	12
658	M	67	24.37	21.2	17	0	1	1	1	1	50	1	1	1	50
659	M	67	49.17	23.8	48	1	1	1	0	0	55	1	0	1	9
660	F	35	39.42	18.6	49	1	1	1	0	0	70	1	0	1	16
661	M	74	44.44	20.4	10	0	1	1	0	0	40	1	0	1	9
662	M	59	53.16	28.5	35	0	1	2	1	1	350	2	1	2	50
663	M	88	52.56	23.9	66	1	1	1	0	0	530	1	1	1	9
664	F	64	42.34	30.7	57	1	1	1	0	0	15	1	0	1	13
665	M	74	40.65	19.5	54	1	1	2	0	0	150	2	0	1	18
666	M	64	46.54	24.7	40	0	1	1	0	0	45	1	1	1	12
667	F	64	38.56	22.4	54	1	1	1	0	0	40	1	0	1	16
668	F	53	31.49	19.2	52	1	1	1	0	0	20	1	0	1	12
669	M	70	55.3	23.6	30	0	0	2	0	0	100	4	3	3	16
670	F	62	38.25	21.4	52	1	1	1	0	0	10	4	0	2	10
671	M	66	41.36	20.8	53	1	1	1	0	0	210	1	0	1	11
672	M	61	47.96	24.4	48	1	1	1	0	0	60	1	0	1	9
673	M	74	39.31	18.9	29	0	1	1	0	0	10	3	1	2	13
674	F	66	46.41	21.3	53	1	1	1	0	0	40	1	1	1	7
675	M	85	46.57	20.9	39	0	1	1	0	0	35	1	1	1	8
676	M	78	37.72	24.6	69	1	1	1	0	0	45	1	0	1	13
677	M	76	49.58	22.9	59	1	1	1	0	0	20	1	0	1	9
678	M	56	52.32	23.2	50	1	1	1	0	0	35	1	0	1	17
679	F	69	39.98	19.5	13	0	0	1	0	0	85	4	2	3	13
680	M	83	38.33	17.2	42	0	1	1	0	0	90	1	0	1	15
681	M	69	43.17	23.4	41	0	0	1	0	0	60	4	2	3	12
682	F	84	37.29	18.8	54	1	1	1	0	0	30	1	0	1	14
683	F	77	35.95	18.6	61	1	1	1	0	0	150	3	1	2	17
684	F	39	44.44	20.9	52	1	1	1	0	0	25	4	3	3	8
685	F	78	41.28	22.1	42	1	1	2	1	1	139	1	0	1	28
686	M	33	53.27	21.5	48	1	1	1	0	0	25	1	0	1	8
687	M	67	52.13	25.8	47	1	1	1	0	0	100	1	0	1	11
688	M	71	54.27	22.9	36	0	0	2	0	0	200	4	1	3	17
689	M	88	34.45	21.5	42	0	1	1	0	0	105	1	0	1	10
690	M	56	51.44	22.6	60	1	1	2	0	0	120	1	0	1	11
691	M	84	49.43	20.2	44	0	1	1	0	0	115	2	2	2	14
692	M	57	59.96	27	10	1	1	1	0	0	50	1	0	1	52
693	M	65	49.32	26.7	51	1	1	1	0	1	50	1	0	1	26
694	M	62	44.6	19.5	7	1	1	1	0	0	60	1	2	2	13
695	M	60	49.03	21.4	36	1	1	1	0	0	25	4	0	2	13
696	M	64	53.73	21.7	47	1	1	1	0	0	25	1	0	1	10
697	M	89	40.09	21.2	45	0	1	1	0	0	160	3	0	2	10
698	M	70	46.06	23.6	47	1	1	1	0	1	180	1	0	1	44
699	M	76	45.33	21.8	45	0	1	2	0	0	210	4	3	3	18
700	M	73	36.94	20	36	1	1	1	0	0	460	3	0	2	13
701	M	67	66.93	28.8	35	1	1	1	0	0	160	1	0	1	14
702	M	58	58.33	25.4	27	1	1	2	0	0	580	1	0	1	12
703	M	62	41.54	20.2	47	1	1	1	0	0	65	1	1	1	11
704	M	81	37.61	17.5	7	0	0	1	0	0	40	2	0	1	10
705	F	67	34.63	19.8	11	0	0	2	0	0	400	4	3	3	13
706	F	66	37.65	24.6	48	1	1	1	0	0	20	1	0	1	13
707	M	55	42.38	21.7	42	1	1	1	0	0	280	3	2	3	15
708	F	81	29.93	21	45	1	1	1	0	0	20	1	0	1	26
709	M	65	60.77	25.9	49	1	1	1	0	0	60	1	1	1	13
710	M	78	53.99	27.8	65	1	1	1	0	0	15	1	1	1	11
711	M	76	41.57	21.2	46	0	1	1	0	0	1200	1	0	1	18
712	F	70	38.49	18.7	30	1	1	2	0	0	80	3	0	2	19
713	M	66	47.32	21.3	48	1	1	1	0	0	20	1	0	1	10
714	M	75	42.46	19.7	65	1	1	1	0	0	12	1	0	1	10
715	F	51	48.02	18.2	48	1	1	1	0	0	10	2	0	1	13
716	F	61	39.85	22.5	47	1	1	1	0	0	80	3	3	3	12
717	M	31	54.59	24.1	59	1	1	2	0	0	1180	2	0	1	14
718	M	66	52.39	26.1	53	0	0	2	1	1	220	3	1	2	52
719	M	65	58.33	26.9	18	1	1	1	0	1	80	3	1	2	82
720	F	80	37.64	22.9	46	1	1	1	0	0	150	3	1	2	22
721	M	80	49.81	24.3	47	0	1	1	0	0	42	1	0	1	8
722	M	37	41.84	17.3	92	1	1	2	1	1	45	2	0	1	31
723	M	74	44.74	25	13	0	0	2	0	0	360	3	0	2	27
724	M	64	54.74	26	46	1	1	1	0	0	50	1	0	1	12
725	M	68	69.53	34	45	1	1	1	0	0	200	3	0	2	13
726	F	78	39.59	23.9	47	0	1	1	0	0	25	1	0	1	12
727	M	54	44.48	25.9	50	1	1	2	0	1	800	3	2	3	59
728	M	76	53.64	28.9	48	0	1	2	1	0	650	2	0	1	29
729	F	56	38.97	22	48	1	1	1	0	0	60	1	0	1	12
730	F	54	30.47	20.1	48	1	1	1	0	0	30	2	0	1	9
731	M	82	47.02	20.8	48	1	1	2	0	0	60	1	0	1	17
732	M	71	44.34	24.2	47	1	1	1	0	0	20	1	1	1	8
733	M	76	44.51	21.4	60	1	1	1	0	0	50	1	0	1	11
734	F	65	34.92	19.8	48	1	1	1	0	0	30	1	0	1	13
735	M	58	63.23	30.6	49	1	1	1	0	0	280	3	3	3	14
736	F	77	43.88	21.8	59	1	1	1	0	0	182	1	0	1	15
737	M	69	47.62	23.2	40	0	0	2	0	1	205	3	2	3	103
738	F	41	40	23.7	48	1	1	1	0	0	20	1	0	1	11
739	M	67	70.08	32.1	47	1	1	1	0	0	30	2	0	1	32
740	M	60	50.04	27	60	1	1	2	0	0	280	1	0	1	19
741	M	61	57.06	26.9	53	1	1	1	0	0	230	4	3	3	9
742	F	81	36.99	24.8	59	1	1	1	0	0	30	1	0	1	13
743	F	63	44.19	26.4	48	1	1	1	0	0	30	1	0	1	13
744	M	66	30.47	16.8	25	0	0	1	0	0	160	4	2	3	21
745	M	82	47.53	24.3	67	1	1	1	0	0	175	3	1	2	18
746	F	74	39.07	24.1	48	1	1	1	0	0	10	1	0	1	15
747	M	54	45.21	21.4	47	1	1	1	0	0	20	1	0	1	10
748	M	63	56.3	26.5	48	1	1	1	0	0	180	4	0	2	12
749	F	72	34.94	21.3	52	1	1	1	0	0	40	3	3	3	20
750	F	63	34.86	21.2	47	1	1	1	0	0	32	1	0	1	9
751	F	78	45.36	27.1	60	1	1	1	0	0	210	1	0	1	14
752	F	69	38.05	25.3	43	1	1	1	0	0	150	4	2	3	16
753	M	56	48.77	22.4	4	0	0	2	0	0	240	4	3	3	18
754	M	67	51.18	24.1	47	1	1	1	0	0	20	1	0	1	10
755	F	42	53	33	32	1	1	1	0	0	150	4	0	2	12
756	M	78	33.96	19.9	59	1	1	1	0	0	350	1	0	1	25
757	M	61	52.02	20.2	39	0	0	2	0	0	90	3	2	3	10
758	M	60	50.37	22.1	42	1	1	1	0	0	15	3	1	2	13
759	M	76	49.72	20.7	58	0	1	1	0	0	70	2	0	1	11
760	F	81	46.41	23.3	69	1	1	1	0	0	25	4	1	3	16
761	M	65	49.33	23.6	27	0	0	1	0	0	25	4	3	3	9
762	F	48	39.13	21.8	45	1	1	1	0	0	10	1	0	1	10
763	F	55	41.56	19.1	50	1	1	1	0	0	20	1	0	1	11
764	F	70	41.85	27.7	48	1	1	2	1	1	175	2	0	1	33
765	M	70	54.67	25.7	48	1	1	1	0	0	100	1	1	1	12
766	F	55	33.24	21.8	48	1	1	1	0	0	25	1	0	1	10
767	M	62	37.7	22.8	23	0	1	1	0	0	180	1	1	1	14
768	F	78	39.16	22.7	67	1	1	1	0	0	80	3	3	3	14
769	M	53	35.36	18.9	45	1	1	1	0	0	36	1	0	1	10
770	F	56	33.52	20.2	48	1	1	1	0	0	8	1	0	1	11
771	F	82	42.76	28.4	60	1	1	1	0	0	200	1	0	1	12
772	M	46	62.83	35.7	44	1	1	1	0	1	200	4	0	2	15
773	M	68	48.23	20.8	42	0	0	2	0	0	100	3	2	3	28
774	F	58	39.08	19.6	48	1	1	1	0	0	14	1	0	1	12
775	M	60	46.96	23.8	67	1	1	2	0	0	170	1	0	1	12
776	F	56	47.75	36.2	47	1	1	1	0	0	0	1	0	1	12
777	F	37	51.9	30.6	92	1	1	2	0	0	140	1	0	1	13
778	F	60	40.63	20	48	1	1	1	0	0	40	1	0	1	12
779	M	73	47.3	22.7	36	0	0	2	0	0	40	4	2	3	10
780	M	56	45.1	22.1	60	1	1	2	0	0	25	1	0	1	12
781	M	76	46.17	20.3	60	1	1	1	0	0	150	1	0	1	15
782	M	78	46.52	21.7	60	1	1	2	0	0	140	2	0	1	13
783	M	68	50.25	28.1	48	1	1	1	0	0	50	3	1	2	23
784	M	33	52.28	20.2	47	1	1	2	0	0	15	4	1	3	11
785	F	70	48.96	21.2	48	1	1	2	0	0	100	1	0	1	15
786	M	75	40.05	20.8	60	1	1	1	0	0	50	1	0	1	10
787	F	60	31.66	24.2	18	1	1	1	0	0	25	2	0	1	8
788	M	65	48.95	22	44	1	1	1	0	0	120	3	1	2	11
789	M	47	46.72	21.6	41	1	1	1	0	0	42	2	0	1	9
790	M	75	62.22	24.9	61	1	1	1	0	0	985	1	0	1	11
791	M	76	49.32	26.1	64	1	1	1	0	0	160	1	0	1	13
792	F	66	35.9	18.7	25	0	1	1	0	0	60	4	2	3	19
793	F	50	49.13	20.2	41	1	1	1	0	0	30	1	0	1	11
794	M	61	53.34	25.5	5	1	1	1	0	0	40	2	0	1	12
795	F	81	42.55	29.8	53	0	1	1	0	0	94	1	0	1	9
796	M	75	48.14	25.5	65	1	1	1	0	0	430	1	0	1	12
797	F	29	39.84	19.7	42	1	1	1	0	0	10	3	0	2	12
798	M	62	54.16	24.8	44	1	1	1	1	1	127	3	0	2	105
799	M	57	45.43	23.1	44	1	1	1	0	0	50	4	0	2	11
800	F	70	26.53	20.4	36	1	1	1	0	0	40	1	0	1	12
801	F	59	31.87	16.6	45	1	1	1	0	0	15	1	0	1	12
802	M	47	46.02	23.7	1	1	1	1	0	0	25	2	1	2	11
803	M	75	44.78	29.3	54	0	1	1	0	0	300	1	0	1	16
804	F	70	37.42	21	45	1	1	1	0	0	5	1	0	1	10
805	M	62	46.46	20.4	41	1	1	1	0	0	20	4	2	3	8
806	M	75	40.97	21.7	59	1	1	2	0	0	85	2	0	1	13
807	M	77	58.05	26.4	84	1	1	1	0	0	21	2	0	1	22
808	M	66	52.74	25.5	37	1	1	2	0	0	55	1	0	1	14
809	M	67	47.06	19.8	41	1	1	2	0	0	20	3	2	3	13
810	F	63	41.6	26	46	1	1	1	0	0	30	4	1	3	13
811	M	56	50.35	26.1	45	1	1	1	0	0	60	3	0	2	12
812	F	58	34.77	22.1	22	0	0	2	0	0	84	4	3	3	22
813	F	75	44.79	18.9	62	1	1	1	0	0	285	1	0	1	17
814	M	75	40.26	18.3	60	1	1	2	0	1	100	4	2	3	25
815	M	81	46.74	23.3	54	0	1	1	0	0	80	3	0	2	14
816	M	45	52.32	22.9	35	1	1	1	0	0	0	1	0	1	12
817	M	82	42.94	17.9	51	1	1	1	0	0	125	1	1	1	12
818	M	75	44.31	27.8	59	1	1	2	0	1	700	3	0	2	42
819	F	66	40.78	21.9	36	1	1	1	0	0	10	1	0	1	11
820	F	73	35.87	28.5	35	0	0	1	0	0	80	4	3	3	11
821	M	78	38.13	19.1	60	1	1	1	0	0	150	3	1	2	14
822	M	52	72.95	33.2	41	1	1	2	0	0	150	2	1	2	25
823	M	67	54.65	24	42	1	1	1	0	0	210	4	1	2	10
824	M	81	57.44	25.9	54	0	1	1	0	0	250	1	0	1	12
825	M	57	47.53	24	41	1	1	1	0	0	50	2	1	2	13
826	M	78	57.68	27.8	55	0	1	1	0	0	90	3	0	2	10
827	F	69	31.18	22.3	42	1	1	1	0	0	20	4	3	3	10
828	M	71	45.16	19.6	39	1	1	1	0	0	30	1	0	1	8
829	M	65	53.28	25.2	42	1	1	2	0	0	56	3	1	2	12
830	F	43	39.93	21.2	20	1	1	1	0	0	20	1	0	1	8
831	M	78	47.49	25.2	57	0	1	1	0	0	230	1	0	1	12
832	F	80	41.01	27.1	57	0	1	2	0	0	190	1	0	1	30
833	M	66	53.96	23.8	43	1	1	2	0	0	150	2	1	2	15
834	F	74	45.96	19.9	8	1	1	2	0	1	20	1	0	1	12
835	M	65	35.62	19.5	16	0	0	2	0	1	115	3	0	2	25
836	F	64	35.43	21.8	42	1	1	2	0	1	120	4	3	3	33
837	M	62	43.27	24.3	41	1	1	1	0	0	224	4	2	3	12
838	M	84	34.85	20.8	58	0	1	1	0	0	62	1	2	2	15
839	M	71	50.83	23.2	42	1	1	1	0	0	140	1	0	1	10
840	M	58	52.76	24.1	42	1	1	1	0	0	70	3	2	3	10
841	F	65	39.35	25.8	32	0	1	1	0	0	50	3	1	2	11
842	M	62	48.46	25.4	42	1	1	2	0	0	80	3	1	2	19
843	M	72	49.95	20.4	36	1	1	1	0	0	0	1	0	1	12
844	F	82	47.88	23.4	68	1	1	1	0	0	50	1	2	2	32
845	F	71	32.67	19.3	36	1	1	1	0	0	0	2	0	1	16
846	F	75	35.56	23.5	55	1	1	1	0	0	10	1	0	1	10
847	F	49	27.78	20.5	41	1	1	1	0	0	20	4	0	2	10
848	M	72	52.63	24	40	1	1	1	0	0	212	1	0	1	12
849	M	77	50.97	22.4	59	1	1	1	0	0	70	1	0	1	14
850	F	59	34.09	18	35	1	1	1	0	0	10	2	1	2	10
851	M	69	48.81	27	35	1	1	1	0	0	70	2	0	1	11
852	M	59	49.24	20.1	29	1	1	1	0	0	25	1	0	1	8
853	M	61	46.96	22.9	29	1	1	1	0	0	40	2	0	1	10
854	M	79	46.99	25.2	59	1	1	1	0	0	255	1	0	1	24
855	M	45	47.28	19	39	1	1	1	0	0	30	2	0	1	9
856	F	66	30.6	17	36	1	1	1	0	0	2	1	2	2	11
857	F	74	29.85	19	36	1	1	1	0	0	20	2	3	3	11
858	F	77	43.71	25.9	59	1	1	1	0	0	180	1	1	1	20
859	M	76	47.49	23.1	59	1	1	2	0	0	100	2	0	1	20
860	F	82	38.31	24.2	59	1	1	1	0	0	40	1	0	1	20
861	F	80	43.13	25.9	59	1	1	1	0	0	45	1	0	1	13
862	F	80	40.85	26.7	59	1	1	1	0	0	33	2	0	1	16
863	M	39	55.1	21.9	36	1	1	1	0	0	0	1	2	2	9
864	F	69	39.21	19	35	1	1	1	0	0	9	1	0	1	10
865	M	75	52.68	27.3	60	1	1	1	0	0	710	3	1	2	12
866	F	45	39.72	19.1	32	1	1	1	0	0	10	1	0	1	71
867	F	65	36.09	21	27	1	1	1	0	0	75	1	0	1	10
868	F	75	40.01	23.6	60	1	1	1	0	0	80	1	0	1	12
869	M	53	56.63	25.5	29	1	1	1	0	0	20	1	0	1	11
870	M	79	46.73	21.2	60	1	1	2	0	0	130	3	2	3	12
871	F	77	40.07	24.4	60	1	1	1	0	0	110	1	0	1	12
872	M	78	39.23	21.2	60	1	1	1	0	0	50	1	0	1	11
873	F	75	45.62	22.2	60	1	1	2	1	1	10	4	0	2	95
874	M	72	55.15	20.5	36	1	1	1	0	0	5	1	1	1	11
875	F	73	36.61	21.1	28	0	0	1	0	0	0	1	1	1	11
876	M	53	45.26	22.7	34	0	0	2	1	0	140	3	2	3	34
877	M	75	42.23	22.1	60	1	1	1	0	0	65	2	0	1	12
878	M	74	40.19	25.8	36	1	1	1	0	0	80	1	1	1	12
879	F	78	34.22	19.5	60	1	1	1	0	0	60	2	0	1	20
880	M	80	62.14	26.8	60	1	1	1	0	0	30	1	0	1	11
881	M	84	42.26	19.7	60	1	1	1	0	0	470	2	1	2	10
882	M	50	60.52	34.1	37	1	1	1	0	1	50	3	1	2	22
883	M	76	56.98	27	60	1	1	1	0	0	100	2	0	1	12
884	M	80	42.61	21.9	60	1	1	1	0	0	80	3	0	2	10
885	M	68	45.59	28	32	0	0	2	1	1	335	4	2	3	68
886	M	65	41.86	21.4	35	1	1	1	0	0	20	1	0	1	13
887	M	83	44.42	23.1	60	1	1	1	0	0	250	3	0	2	12
888	F	79	42.79	21.1	60	1	1	1	0	0	70	1	0	1	11
889	M	76	56.51	22.5	60	1	1	2	0	1	130	1	0	1	58
890	M	77	42.7	18.7	60	1	1	1	0	0	50	1	0	1	12
891	F	75	36.9	22.9	60	1	1	1	0	1	170	3	0	2	72
892	M	70	58.93	26.1	97	1	1	2	0	0	420	1	0	1	11
893	M	61	46.67	24.3	27	0	1	2	0	0	200	3	0	2	13
894	F	61	49.82	23.1	76	1	1	2	0	0	260	1	0	1	15
895	F	63	44.35	22.7	63	1	1	1	0	0	145	1	1	1	12
896	M	59	44.24	19.7	48	1	1	2	0	0	800	1	0	1	29
897	F	61	31.67	20.2	58	1	1	2	0	0	380	3	0	2	22
898	F	69	35.46	19.8	11	0	0	2	0	0	820	3	2	3	20
899	F	77	42.68	24.9	60	1	1	1	0	0	73	1	0	1	12
900	M	51	50.96	29.2	62	1	1	1	0	0	310	4	1	3	17
901	M	60	45.17	22	127	1	1	1	0	0	485	4	1	3	19
902	M	77	45.6	25.8	60	1	1	1	0	0	140	1	0	1	14
903	M	78	46.86	19.4	60	1	1	1	0	0	10	3	1	2	13
904	M	46	52.89	23.8	67	1	1	2	0	0	150	1	0	1	13
905	M	67	48.02	24.1	81	1	1	2	0	0	230	1	0	1	22
906	M	72	47.87	23.9	106	1	1	2	0	1	600	1	0	1	16
907	M	66	64.66	28.3	42	0	0	2	0	0	630	2	0	1	24
908	M	80	40.47	23.1	60	1	1	1	0	0	35	2	1	2	12
909	M	82	38.76	24.4	60	1	1	1	0	0	70	1	0	1	18
910	F	59	26.3	16.3	59	1	1	1	0	0	330	4	1	3	18
911	F	56	33.18	19.5	73	1	1	2	0	0	430	3	0	2	21
912	F	82	49.62	25.1	60	1	1	1	0	0	200	1	0	1	36
913	M	71	51.2	21	42	0	1	2	0	0	600	4	3	3	26
914	F	85	45.66	27.9	60	1	1	1	0	0	25	1	1	1	12
915	M	73	41.55	18.132	70	0	1	2	0	1	970	3	1	2	42
916	F	60	35.7	21.2	111	0	0	2	0	0	410	4	3	3	14
917	M	61	44.85	20.1	60	1	1	2	0	0	330	2	0	1	18
918	M	60	52.74	26	72	1	1	1	0	0	90	1	0	1	11
919	F	81	38.22	29.4	60	1	1	1	0	0	30	1	0	1	12
920	M	55	47.85	19.2	71	1	1	1	0	0	60	4	3	3	26
921	M	60	45.33	24	72	1	1	1	0	0	220	4	2	3	15
922	M	59	41.39	18.4	27	0	0	2	0	0	650	4	3	3	20
923	M	38	40.05	15.3697	61	1	1	2	1	1	670	2	0	1	66
924	M	69	39.74	20.4	33	0	1	2	0	0	450	4	0	2	19
925	F	66	32.25	23.6	14	0	0	2	0	1	343	4	3	3	90
926	F	68	41.41	20.3	94	1	1	1	0	0	140	1	1	1	16
927	M	61	38.33	25.8546	60	1	1	1	0	1	590	3	0	2	33
928	M	57	38.07	18.2	19	0	0	2	0	0	178	4	3	3	13
929	M	66	50.7	20.9042	61	1	1	1	1	1	250	3	0	2	35
930	F	73	62.3	21.875	68	1	1	2	0	0	455	2	1	2	14
931	M	66	44.79	21.7	97	1	1	1	1	1	200	4	2	3	37
932	M	51	46.79	21.2	55	1	1	2	0	0	1100	3	3	3	11
933	M	73	56.47	25.7771	66	1	1	1	0	0	510	3	0	2	22
934	F	76	46.55	27.2	61	1	1	1	0	0	25	2	1	2	12
935	M	74	39.94	21.8	9	0	1	2	0	0	680	3	3	3	16
936	M	61	40.1	12.6	60	1	1	1	0	0	550	3	0	2	13
937	F	55	35.92	24.5	27	0	0	2	0	0	1150	3	1	2	14
938	M	59	44.04	18.3	24	0	0	1	0	0	150	4	2	3	13
939	F	45	31.67	16.7	31	0	0	1	0	0	180	4	2	3	13
940	F	76	49.03	29.1	61	1	1	1	0	0	45	1	0	1	8
941	F	79	44.48	27	60	1	1	1	0	0	50	1	0	1	12
942	M	78	47.45	24.8	61	1	1	1	0	0	50	2	0	1	18
943	F	37	35.07	16.8	18	0	0	1	0	0	350	4	2	3	17
944	M	59	39.85	18.4	56	1	1	1	0	0	506	4	3	3	12
945	F	75	39.81	22.8	61	1	1	2	0	0	1050	4	3	3	13
946	M	73	44.6	22.7	23	0	1	1	0	1	170	1	0	1	28
947	M	64	54.89	16.9	11	0	0	1	0	0	240	4	3	3	16
948	F	82	38.72	19.8	61	1	1	1	0	0	50	2	1	2	17
949	M	53	59.36	28	97	1	1	2	0	0	920	3	1	2	23
950	M	65	50.23	23.3919	73	1	1	1	0	1	0	2	2	2	90
951	F	67	31.56	19.3	11	0	1	1	0	0	300	3	2	3	12
952	M	82	45.31	23.4	61	1	1	1	0	0	25	1	0	1	11
953	M	86	35.31	20.7	62	0	1	1	1	1	430	4	2	3	57
954	M	48	55.32	27.3	48	1	1	1	0	0	800	1	0	1	10
955	M	71	44.95	21.6	52	1	1	2	0	0	1700	4	2	3	15
956	M	67	32.67	18.6	44	0	0	1	0	0	600	4	3	3	12
957	M	78	51.17	24.3	62	1	1	1	0	0	145	2	2	2	10
958	M	73	45.2	21	75	1	1	2	0	0	900	4	2	3	27
959	M	60	51.72	22.5	19	0	0	2	0	0	570	4	0	2	19
960	F	65	40.08	15.3146	12	0	0	2	0	1	280	3	0	2	21
961	M	63	42.97	19.2	7	0	0	2	0	1	550	4	0	3	50
962	M	71	46.7	20.1696	60	1	1	1	0	0	130	3	0	2	13
963	M	79	38.34	19.7	62	1	1	1	0	0	40	3	0	2	12
964	M	58	38.17	18.7	29	0	0	1	0	0	30	4	1	3	11
965	F	73	37.67	19.1111	20	0	0	2	0	0	625	3	1	2	14
966	M	72	53.54	23.2	15	0	0	1	0	0	680	4	2	3	13
967	M	71	49.45	22.6	82	1	1	2	0	0	130	2	0	1	15
968	M	64	43.38	19.8	60	1	1	2	0	0	300	4	0	2	12
969	M	60	51.84	27.1082	30	0	0	2	1	1	1600	3	1	2	56
970	M	83	53.91	26.6	62	1	1	1	0	0	65	1	0	1	9
971	F	75	42.33	22.7	63	1	1	1	0	0	35	1	0	1	11
972	M	73	48.45	24	61	1	1	2	0	0	960	3	2	3	14
973	M	65	54.65	24.1	22	0	0	2	0	1	308	3	3	3	17
974	M	69	39.78	20.5761	64	1	1	1	0	1	175	3	1	2	18
975	M	82	44.97	21.8	63	1	1	2	0	0	150	3	1	2	15
976	M	53	57.88	23.3	67	1	1	2	0	0	230	3	1	2	8
977	M	80	52.07	25.8	63	1	1	1	0	0	60	1	0	1	12
978	F	82	54.89	41.6	63	1	1	1	1	1	650	1	0	1	34
979	M	60	41.96	22.5889	37	0	1	2	0	1	750	3	0	2	61
980	M	71	42.38	21.3593	43	1	1	1	0	0	350	3	1	2	12
981	M	59	42.15	20.917	62	1	1	1	0	0	110	3	1	2	18
982	M	69	37.21	16	64	1	1	1	0	0	230	3	0	2	13
983	M	79	66.54	28.2	66	1	1	1	0	0	190	3	2	3	13
984	M	62	36.46	17.8	17	0	0	2	0	0	220	4	2	3	11
985	F	67	36.7	20.2	65	1	1	2	0	1	1850	1	3	2	59
986	M	78	35.82	17.8	67	0	0	1	0	0	96	1	0	1	14
987	F	74	38.05	25.8	78	1	1	2	0	0	285	2	0	1	11
988	M	69	48.93	22.9	17	0	0	1	0	0	300	3	0	2	12
989	F	42	31.65	19.7	72	1	1	2	0	0	470	3	3	3	13
990	F	70	34.87	16.8	60	1	1	1	0	1	530	3	1	2	18
991	M	67	40.83	18.5	74	1	1	1	0	1	582	4	1	3	60
992	M	82	52.79	22.3	67	1	1	1	0	0	30	1	0	1	12
993	F	73	37.64	20.1	71	1	1	2	0	0	500	4	3	3	14
994	M	71	42.55	18.6	76	1	1	1	0	0	120	2	2	2	18
995	M	75	37.53	19.8	68	1	1	1	0	0	240	1	0	1	11
996	M	78	54.15	23.5	68	0	1	1	0	0	65	1	0	1	9
997	M	76	42.26	20.5	69	1	1	1	0	0	180	3	2	3	19
998	M	68	44.18	18.7	28	0	0	2	0	0	330	3	1	2	16
999	M	57	39	17.4	31	0	1	1	0	0	1630	2	2	2	14
1000	M	57	36.52	18.1	16	0	0	1	0	0	520	3	1	2	14
1001	F	75	31.73	14.9	70	1	1	1	0	0	20	1	0	1	15
1002	F	87	33.81	22.9	70	1	1	1	0	0	150	4	0	2	13
1003	M	68	59.04	24.2	61	1	1	2	0	0	520	2	1	2	15
1004	M	51	60.27	28	46	0	0	1	0	0	770	3	3	3	12
1005	M	43	61.78	26.2	26	0	0	2	0	0	590	3	3	3	13
1006	F	80	34.02	17.8	70	1	1	1	0	0	290	4	2	3	11
1007	M	70	54.56	24.9	41	0	0	1	0	0	130	3	1	2	12
1008	F	75	40.56	23.9	70	1	1	1	0	0	90	1	0	1	11
1009	M	81	51.38	30.1	70	1	1	2	0	0	510	1	0	1	17
1010	F	76	34.23	16.2	70	1	1	2	0	0	750	2	0	1	16
1011	M	66	48.39	24.6	60	1	1	1	0	0	120	2	1	2	12
1012	M	75	57.72	26.6	75	1	1	1	1	1	1400	1	0	1	76
1013	F	90	44.07	22.3	75	1	1	1	0	0	20	1	0	1	12
1014	F	84	42.98	26.6	77	1	1	1	0	0	20	1	0	1	15
1015	F	51	47.01	27.6	32	0	0	1	0	1	410	3	0	2	18
1016	F	88	28.09	16.3	77	0	1	1	0	0	80	2	1	2	13
1017	M	77	45.6	24.8	77	1	1	1	0	0	300	2	1	2	54
1018	F	74	42.58	21	24	0	0	2	0	0	980	3	0	2	19
1019	M	80	40.37	23.8	79	0	1	1	0	0	95	1	0	1	43
1020	F	72	37.55	22.1	16	0	0	1	0	0	95	3	3	3	19
1021	F	60	30.36	23.3	60	1	1	1	0	0	0	1	0	1	11
1022	F	64	36.52	19.2	65	1	1	1	0	0	205	1	0	1	11
1023	M	72	47.41	23.6	60	1	1	1	0	0	370	3	0	2	11
1024	M	60	41.62	19.9	82	1	1	2	1	1	222	3	1	2	36
1025	M	62	56.11	29.5	60	1	1	2	0	0	1100	3	1	2	15
1026	M	74	59.04	30.5	48	0	0	2	0	0	400	4	0	2	11
1027	F	74	37.2	17.8	30	0	0	2	0	0	270	2	1	2	17
1028	M	65	34.21	19.4	21	0	0	1	0	0	610	3	3	3	12
1029	M	53	45.15	19.6	77	1	1	2	0	0	280	3	0	2	13
1030	M	39	66.39	23.9	60	1	1	2	0	0	300	1	0	1	12
1031	M	76	45.05	22.3	79	1	1	1	0	0	660	4	1	3	10
1032	M	88	36.98	15.7	81	1	1	1	0	0	140	1	0	1	49
1033	M	73	57.79	27.2	72	1	1	1	0	0	230	2	0	1	14
1034	M	67	48.21	20.9	59	1	1	2	0	0	420	3	3	3	12
1035	M	69	44.81	21	29	0	1	2	0	0	250	3	0	2	14
1036	M	75	60.56	26.6	84	1	1	1	0	0	130	1	0	1	14
1037	F	64	25.37	26.448	25	0	0	1	0	0	40	3	0	2	25
1038	F	42	38.42	18.3	54	1	1	2	0	0	300	4	3	3	17
1039	F	73	28.15	15.8	36	0	1	2	0	0	830	4	2	3	13
1040	M	75	53.69	22.1	88	0	1	2	0	0	115	1	0	1	42
1041	M	75	42.74	17.7	88	1	1	1	0	0	65	2	0	1	11
1042	F	66	33.12	22.2	60	1	1	1	0	0	90	1	0	1	12
1043	M	66	36.18	20.8	60	1	1	1	0	0	100	3	0	2	12
1044	M	64	50.64	28.8	54	1	1	2	0	0	460	2	0	1	18
1045	M	64	50.08	21.7	8	0	0	1	1	1	140	4	2	3	50
1046	M	82	51.11	24.4	94	1	1	1	0	0	75	1	0	1	21
1047	F	73	35.68	18.3	10	0	0	1	0	0	200	4	3	3	25
1048	M	65	37.32	20.9	58	1	1	2	0	0	170	4	1	3	24
1049	M	55	67.13	21.4	56	0	0	1	0	0	60	4	0	2	11
1050	F	75	41.8	23.1	99	1	1	1	0	0	320	4	0	2	13
1051	M	69	38.55	20.2	49	1	1	1	0	0	200	3	0	2	18
1052	F	75	48.74	31.6	112	1	1	1	0	0	60	1	0	1	14
1053	M	67	38.89	21.2	10	0	0	1	0	0	190	3	2	3	17
1054	M	78	44.31	19.3962	29	1	1	2	0	0	580	1	0	1	29
